# Supplementary material for: Spectral dynamic causal modelling in healthy women reveals brain connectivity changes along the menstrual cycle
Source: Commun Biol. 2021 Aug 10;4:954. doi: 10.1038/s42003-021-02447-w (PMC8355156; doi:10.1038/s42003-021-02447-w)
Supplement: Supplementary file 3 — Supplementary Data 1 [file 42003_2021_2447_MOESM3_ESM.xlsx]

## Sheet: Sheet1
	From EF to P-O phase	From EF to L phase	From P-O to L phase	E	P	E*P
Negative impact of higher estradiol and/or progesterone levels and combinatory effect:
From left AG to PCC	Decreased			-	-	+
From left AG to right AG	Increased		Decreased	-		-
From left AG to right MFG	Decreased	Decreased		-	-	-
From right AG to left AI		Decreased	Decreased		-	-
From right AG to left SMG		Decreased	Decreased	-	-	+
From mPFC to ACC		Decreased	Decreased		-	+
From mPFC to left SMG	Decreased	Decreased		-	-	-
From left AI to left MFG	Increased		Decreased	-	-	+
From right AI to PCC		Decreased		-	-	-
From right AI to right SMG		Decreased	Decreased	-	-	+
From right AI to left SMG	Decreased	Decreased		-	-	-
From right AI to left AG	Decreased	Decreased	Decreased	-	-	-
From left SMG to mPFC		Decreased	Decreased		-	+
From left MFG to left AG	Decreased	Decreased		-		-
From left MFG to right SMG		Decreased		-	-	+
From right MFG to PCC	Decreased	Decreased		-		-
Negative impact of higher estradiol and/or progesterone levels is partially reversed by the combinatory effect:
From right AG to ACC	Decreased	Decreased	Increased	-		+
From right AG to right AI	Decreased		Increased		-	-
From right AG to right SMG	Decreased		Increased	-		+
From left SMG to right AI	Decreased	Decreased		-	-	+
From left SMG to ACC	Decreased	Decreased			-	+
From left SMG to right SMG	Decreased		Increased	-	-	+
Negative impact of higher estradiol levels is reversed by progesterone positive impact and combinatory effect:
From mPFC to left AG	Decreased		Increased	-	+	-
From mPFC to right AG	Decreased		Increased	-	+	-
From mPFC to left MFG	Decreased	Decreased		-	+
From mPFC to right MFG			Increased	-	+	+
From left AI to mPFC	Decreased	Decreased		-		+
From right AI to ACC	Decreased	Decreased		-	+
From right AI to left MFG	Decreased		Increased	-	+	+
From right AI to right MFG	Decreased	Decreased	Increased		+	+
From right SMG to left AG	Decreased		Increased	-	+	+
From right SMG to right AG	Decreased		Increased	-	+	-
From right SMG to mPFC		Increased	Increased		+	-
From right SMG to left AI	Decreased		Increased	-	+	+
From right SMG to ACC	Decreased		Increased	-	+	+
From right SMG to left SMG	Decreased	Decreased	Increased	-	+
From right SMG to left MFG	Decreased	Decreased		-	+	+
From left MFG to right MFG			Increased	-	+	+
Positive impact of higher estradiol and/or progesterone levels and combinatory effect:
From right AG to left MFG		Increased	Increased		+	+
From right AG to mPFC		Increased		+
From left AI to right AI		Increased	Increased	+	+	-
From left AI to left SMG	Increased	Increased	Decreased	+	+	+
From left AI to right SMG		Increased	Increased	+	+	-
From right AI to left AI		Increased	Increased	+	+	+
From ACC to left AG		Increased	Increased	+		+
From ACC to right AG		Increased		+	+	+
From ACC to left SMG	Increased	Increased		+		+
From ACC to right MFG		Increased	Increased	+	-	-
From left SMG to PCC	Increased	Increased		+		+
From left SMG to left AG	Increased	Increased		-		+
From left SMG to right AG	Increased			-	+	+
From left SMG to left MFG	Increased		Decreased		+	+
From left SMG to right MFG	Increased	Increased		-	+	+
From right SMG to PCC		Increased	Increased	+		-
From left MFG to right AG	Increased	Increased		+	+	+
From right MFG to left AI	Increased	Increased		+	+	+
From right MFG to ACC	Increased	Increased		-	+
Positive impact of estradiol is reduced in the presence of high progesterone levels:
From left AG to left AI	Increased	Increased			+	-
From left AG to ACC	Increased	Increased		+	+	-
From left MFG to right AI	Increased	Increased		+		-
From right MFG to right AI	Increased		Decreased	+	+	-
From right MFG to left SMG	Increased	Increased	Decreased	+		-
Positive impact of higher estradiol levels is reversed by progesterone negative impact and/or combinatory effect:
From PCC to right AG			Decreased	+	-	+
From PCC to left AI		Decreased		+		+
From PCC to right SMG	Increased		Decreased	+
From left AI to left AG	Increased			+	-	+
From left AI to right AG	Increased		Decreased	+	-	-
From left AI to ACC	Increased	Increased		+	-
From left AI to right MFG	Increased		Decreased		-	-
From right AI to mPFC		Increased			-	-
From ACC to right AI	Increased		Decreased			-
From ACC to right SMG	Decreased			+	-	-
From left MFG to left AI	Increased	Increased		+	-	+
From left MFG to ACC		Decreased	Decreased	+	-	+
From left MFG to left SMG		Decreased	Decreased	+	-	-
From right MFG to right AG		Decreased		+		+
From right MFG to mPFC		Decreased	Decreased	+		-
