# Supplementary material for: Spectral dynamic causal modelling in healthy women reveals brain connectivity changes along the menstrual cycle
Source: Commun Biol. 2021 Aug 10;4:954. doi: 10.1038/s42003-021-02447-w (PMC8355156; doi:10.1038/s42003-021-02447-w)
Supplement: Supplementary file 4 — Supplementary Data 2 [file 42003_2021_2447_MOESM4_ESM.xlsx]

## Sheet: Sheet1
Cycle Phase	lAI to lSMG	lSMG to lMFG	rMFG to PCC	rSMG to lSMG
1	0.05	0.23	-0.1	0.17
1	0	-0.43	-0.2	0.67
1	-0.11	-0.56	0.15	0.15
1	-0.16	0.38	-0.07	0.12
1	0.12	0.02	-0.37	0.1
1	-0.35	0.24	0.12	0.13
1	-0.08	-0.35	0.25	0.54
1	-0.11	0.07	0.21	-0.5
1	-0.07	-0.43	0.04	0.1
1	-0.53	0.48	-0.15	0.62
1	0.25	0.07	-0.03	0.17
1	-0.66	-0.24	0.06	-0.19
1	-0.12	0.76	0.18	0.02
1	-0.54	-0.06	-0.1	0.17
1	-0.37	0.19	0.31	0.28
1	0.11	0.12	-0.15	0.39
1	0.05	-1.31	0.28	0.3
1	-0.49	-0.1	0.31	0.53
1	-0.04	0.86	-0.25	0.29
1	0.11	-0.05	0.15	0.42
1	-0.26	-0.06	-0.36	-0.14
1	0	-0.09	0.07	0.36
1	-0.38	-0.14	0.84	0.48
1	0.49	-0.01	0.44	0.33
1	0.06	0.59	-0.16	0.18
1	-0.03	-0.34	0.36	0.35
1	0.49	0.25	0.29	0.29
1	0.51	0.56	0.31	-0.02
1	0.04	0.58	0.97	0.29
1	0.35	-0.01	1.09	0.01
1	0.32	0.48	-0.29	-0.47
1	0.03	0.13	-0.18	0.12
1	0	0.75	0.18	0.23
1	-0.11	0.12	0.03	0.29
1	-0.05	0.45	0.14	0.42
1	-0.47	0.02	-0.25	0.16
1	0.3	0.01	-0.17	0.41
1	-0.11	-0.15	0.97	0.33
1	-0.3	0.31	1.06	0.11
1	-0.59	0.03	0.36	1.17
1	-0.32	-0.08	-0.46	1.01
1	-0.44	-0.33	0.19	0.25
1	0.08	-0.48	0.17	0.08
1	-0.35	0.45	0.92	0.11
1	0.08	-0.1	-0.11	0.07
1	0.3	-0.19	-0.21	0.07
1	-0.31	0.42	-0.22	0.98
1	-0.11	0.09	-0.07	0.51
1	-0.04	-0.06	-0.06	0.06
1	0.07	-0.23	0.14	0.27
1	-0.2	0.35	0.09	-0.02
1	0.07	-0.51	0.23	0.01
1	0.1	0	1.12	0.07
1	-0.16	0.5	-0.06	0.19
1	0.12	0.2	-0.06	0.23
1	0.1	0.08	-0.13	0.12
1	0.04	0.14	0.57	-0.21
1	-0.17	-0.38	-0.22	0.13
2	-0.23	0.24	-0.05	0.08
2	0.25	0.36	0.42	0.33
2	0	-0.19	0.09	0.36
2	0.01	-0.09	0.33	0.23
2	0.39	0.44	-0.42	0.09
2	0.34	0.57	-0.8	0.13
2	-0.06	-0.09	-0.7	0.09
2	0.31	0.48	0.34	0.19
2	-0.03	-0.24	-0.09	-0.05
2	-0.14	0.27	0.18	-0.34
2	-0.05	0.72	-0.2	0.26
2	-0.37	0.06	-0.21	-0.1
2	0.7	0.15	0.2	0.45
2	0.29	0.1	-0.02	0.79
2	-0.07	0.48	-0.37	0.27
2	0.43	0.54	-0.36	0.7
2	0.07	0.02	0.11	0.25
2	0.13	0.2	-0.11	-0.01
2	0.38	0.13	-0.47	0.18
2	0	0.19	0.24	0.21
2	-0.08	0.23	-0.04	0.47
2	0.15	0.46	0.27	0.16
2	-0.12	0.22	0	0.5
2	-0.51	0.24	1.02	-0.04
2	0	0.07	-0.57	0.27
2	-0.09	-0.16	-0.27	0.13
2	0.6	-0.04	0.03	-0.15
2	0.17	0.18	-0.39	0.3
2	0.04	0.32	0.01	0.2
2	-0.18	0.4	-0.11	-0.03
2	0.21	-0.01	0.54	0.19
2	0.2	-0.26	0.1	0.07
2	-0.13	0.06	0.23	0.06
2	-0.15	-0.14	0.37	0.13
2	0.32	0.2	-0.02	0.22
2	0.38	0.75	0.15	-0.12
2	0.55	-0.05	-0.17	-0.12
2	-0.74	0.51	0.12	-0.52
2	0.32	0.27	0.27	0.11
2	0.24	0.74	0.36	-0.76
2	0.1	0.02	-0.01	0.29
2	0.29	-0.12	-0.19	-0.04
2	-0.11	0.73	-0.85	-0.2
2	0.34	0.42	-0.15	0.09
2	-0.11	-0.37	-1.07	-0.12
2	0.51	0.27	0.1	0.11
2	0.37	0.38	0.1	0.13
2	-0.13	0.09	0.08	-0.25
2	0.33	0.05	0.02	-0.28
2	-0.43	0.14	-0.36	0.17
2	0.17	0.02	0.92	-0.43
2	0.08	0.15	-0.03	0.23
2	0.24	-0.42	0.49	0.25
2	0.34	0.27	-0.44	0.06
2	0.07	0.37	-0.41	0.43
2	0.09	0.06	0.32	0.1
2	-0.52	-0.22	-0.69	0.09
2	-0.06	-0.19	-0.33	0.26
3	0.37	0.31	-0.09	0.12
3	0.04	0.5	0.27	0.21
3	0.14	-0.43	0.45	0.12
3	-0.23	0.39	0.28	0.33
3	-0.09	-0.78	-1.13	0.14
3	0.3	0.17	-0.3	-0.07
3	-0.15	0.18	0.24	0.22
3	0.16	0.25	0.01	-0.14
3	-0.25	-0.39	-0.07	-0.13
3	0.34	0.25	0.39	-0.24
3	0.17	-0.23	0.42	-0.14
3	0.91	0.17	0.22	0.14
3	0.46	0.41	0.27	0.38
3	-0.06	0.28	-0.15	0.36
3	-0.36	0.51	-0.04	0.17
3	-0.02	0.47	-0.25	0.25
3	-0.01	0.11	0.01	0.18
3	0.11	0.18	0.2	0.01
3	-0.14	0.16	-0.03	0.23
3	-0.03	0.26	0.45	0.07
3	0.28	0.08	0.13	0.24
3	0.18	0.24	0.18	0.14
3	-0.54	0.13	0.12	0.83
3	-0.09	0.08	0.48	0.02
3	0.11	0.07	0.02	-0.03
3	0.02	0.11	-0.14	0.4
3	0.59	0.21	0.74	0.12
3	-0.16	-0.26	-0.65	-0.04
3	-0.18	0.51	-0.16	0.45
3	0.14	0.12	0.29	-0.19
3	0.02	0.1	0.03	0.24
3	0.43	0.26	-0.22	0.22
3	-0.24	0.28	0.47	0.66
3	0.29	-0.02	0.16	0.49
3	-0.3	0.25	0.2	0.12
3	-0.47	-0.15	0	-0.07
3	-0.07	0.33	-0.51	-0.06
3	0.58	-0.16	0.25	0.65
3	-0.27	0.2	-0.42	0.55
3	0.03	0.48	0.45	-0.22
3	0.09	-0.29	-0.45	0.45
3	-0.37	-0.01	-0.1	0.21
3	-0.26	-0.07	0.45	0.26
3	0.91	0.34	-0.12	0.06
3	0.24	0.07	0.45	0.2
3	-0.14	0.41	-0.14	0.12
3	-0.36	-0.14	-0.6	0.75
3	-0.5	-0.23	0.08	-0.16
3	-0.27	-0.08	-0.1	0.11
3	0.13	-0.1	0.37	0.25
3	-0.16	-0.52	-0.19	0.04
3	0.01	0.2	0.08	0.17
3	0.37	-0.37	0.74	-0.09
3	-0.21	0.16	-0.02	0.06
3	-0.13	0.12	-0.38	0.43
3	0.16	0.02	-1.31	0.24
3	-0.02	-0.02	0.15	-0.35
3	-0.06	0.43	-0.08	0.07
