# Supplementary material for: Spectral dynamic causal modelling in healthy women reveals brain connectivity changes along the menstrual cycle
Source: Commun Biol. 2021 Aug 10;4:954. doi: 10.1038/s42003-021-02447-w (PMC8355156; doi:10.1038/s42003-021-02447-w)
Supplement: Supplementary file 5 — Supplementary Data 3 [file 42003_2021_2447_MOESM5_ESM.xlsx]

## Sheet: Sheet1
Cycle phase	Predicted value
1	0.1591
1	-0.0052
1	0.0057
1	-0.4549
1	-0.2844
1	-0.4786
1	0.0128
1	0.0739
1	-0.4653
1	-1.6946
1	-0.5373
1	-0.9997
1	-1.0431
1	-0.6217
1	0.6631
1	0.324
1	0.0123
1	0.1369
1	-0.0127
1	-0.563
1	-0.0021
1	0.5521
1	0.6443
1	1.4177
1	-1.3556
1	0.0073
1	-0.4655
1	0.2226
1	-1.8017
1	-1.7476
1	-1.225
1	-0.6331
1	-1.3717
1	-0.7253
1	0.0053
1	0.909
1	-0.4914
1	0.0291
1	1.3185
1	1.8532
1	-2.2192
1	-0.0013
1	0.0109
1	-0.9739
1	-0.2539
1	-0.6314
1	-2.2428
1	-0.0114
1	0.2023
1	-0.2643
1	-0.4398
1	-0.2267
1	0.0302
1	-0.0046
1	0.4733
1	0.3477
1	1.0156
1	0.1358
2	-0.7944
2	-0.0251
2	0.0056
2	0.4814
2	-1.96
2	-1.4287
2	-0.7006
2	-0.0018
2	-0.2297
2	0.0045
2	-1.0766
2	-0.7397
2	-0.0156
2	1.08
2	0.0044
2	-1.2007
2	-0.2021
2	-0.2673
2	-0.0033
2	0.0041
2	0.0123
2	-0.4
2	1.0672
2	0.0258
2	-0.0125
2	-0.3906
2	-0.007
2	-1.0438
2	-0.678
2	-0.6532
2	1.3546
2	-0.5046
2	0.18
2	0.2121
2	-0.7405
2	1.8853
2	-0.0084
2	0.0434
2	-0.3305
2	-0.0113
2	0.4597
2	-0.4972
2	-0.011
2	0.5715
2	-1.1175
2	-0.0044
2	0.0027
2	-0.3833
2	0.3412
2	-1.3567
2	1.5276
2	-0.3809
2	1.5744
2	-0.6483
2	0.0023
2	0.6784
2	-1.4039
2	-0.7475
3	0.3888
3	0.7733
3	1.2048
3	0.0089
3	-0.1338
3	-0.005
3	0.3341
3	-0.0143
3	0.0579
3	1.3172
3	0.8771
3	-0.0176
3	0.9078
3	-0.2048
3	0.0079
3	-1.2272
3	-0.3181
3	0.4398
3	-0.1062
3	1.1916
3	-0.6203
3	0.187
3	1.7249
3	-0.2905
3	-0.1119
3	-0.6768
3	-1.0196
3	-1.2409
3	0.552
3	0.8374
3	-0.4964
3	-0.0052
3	-0.2712
3	-0.0043
3	-0.0012
3	0.1016
3	-0.0071
3	0.6252
3	0.0772
3	-0.6679
3	0.0004
3	-0.2301
3	-0.941
3	-0.0039
3	0.8156
3	-0.0496
3	1.5667
3	0.0134
3	0.0951
3	1.2069
3	1.2448
3	-0.5115
3	-0.0112
3	-0.1298
3	0.0028
3	2.0968
3	-0.2183
3	-0.0044
